# Supplementary material for: Lipase Catalyzed Transesterification of Model Long-Chain Molecules in Double-Shell Cellulose-Coated Oil-in-Water Emulsion Particles as Microbioreactors
Source: Int J Mol Sci. 2022 Oct 12;23(20):12122. doi: 10.3390/ijms232012122 (PMC9603428; doi:10.3390/ijms232012122)
Supplement: Supplementary file 1 [file ijms-23-12122-s001.zip]

Archive with 1 entries (1 files):
- ijms-1937600-supplementary.pdf
